# Supplementary material for: Significantly Enhanced Acidic Oxygen Evolution Reaction Performance of RuO2 Nanoparticles by Introducing Oxygen Vacancy with Polytetrafluoroethylene
Source: Polymers (Basel). 2024 Dec 29;17(1):59. doi: 10.3390/polym17010059 (PMC11723143; doi:10.3390/polym17010059)
Supplement: Supplementary file 1 [file polymers-17-00059-s001.zip]

Archive with 1 entries (1 files):
- polymers-3378037-supplementary.pdf
